# Supplementary material for: UltraPrep is a scalable, cost-effective, bead-based method for purifying cell-free DNA
Source: PLoS One. 2020 Jun 1;15(6):e0231854. doi: 10.1371/journal.pone.0231854 (PMC7263608; doi:10.1371/journal.pone.0231854)
Supplement: S1 Table — (XLSX) [file pone.0231854.s005.xlsx]

## Sheet: Sheet1
		Date	sample ID	yield ng/mL	note	Lab notebook page
		2020-02-19	bead titration			11
		2020-02-20	18151	3.7	solid	12
		2020-02-20	18151	3.6	solid	12
		2020-02-20	18151	3.7	liquid	16
		2020-02-29	18151	3.3	liquid	17
		2020-02-29	18151	3.4	liquid	17
		2020-02-29	18151	3.2	liquid	17
		2020-03-06	18151	3.4	liquid	21
		2020-03-06	18151	4.3	Qiagen	21
		2020-03-07	18151	3.2	Qiagen	22
		2020-03-07	18151	3	liquid	22
		2020-03-09	18151	3.7	solid	24
		2020-03-09	18151	4	solid	24
		2020-03-12	K2EDTA	12.1	liquid	25
		2020-03-12	K2EDTA	11.4	Qiagen	25
		2020-03-14	18358	3.3	solid	29
		2019-08-28	19436	2.1	dev liquid	45
		2019-09-03	17666	2.5	dev liquid	46
		2019-09-03	17660	2.1	dev liquid	46
		2019-09-25	19137	2.5	dev liquid	54
		2019-10-16	18274	2.8	dev solid	76
		2019-10-16	18099	3.1	dev solid	76
		2020-01-10	19395	4.3	solid	84
		2020-01-10	19395	4.4	solid	84
		2020-01-14	19395	3.3	solid	86
		2020-01-28	18193	5.7	solid	95
		2020-02-05	18202	4.5	Qiagen	100
		2020-02-05	18202	4.4	solid	100

## Sheet: S1 Table
		S1 Table. Yields of cfDNA across time and samples.
		Date	sample ID	yield ng/mL	note
		2020-01-10	19395	4.3	solid
		2020-01-10	19395	4.4	solid
		2020-01-14	19395	3.3	solid
		2020-01-28	18193	5.7	solid
		2020-02-05	18202	4.5	Qiagen
		2020-02-05	18202	4.4	solid
		2020-02-20	18151	3.7	solid
		2020-02-20	18151	3.6	solid
		2020-02-20	18151	3.7	liquid
		2020-02-29	18151	3.3	liquid
		2020-02-29	18151	3.4	liquid
		2020-02-29	18151	3.2	liquid
		2020-03-06	18151	3.4	liquid
		2020-03-07	18151	4.7	Qiagen
		2020-03-07	18151	4.3	liquid
		2020-03-09	18151	3.7	solid
		2020-03-09	18151	4	solid
		2020-03-12	K2EDTA	12.1	liquid
		2020-03-12	K2EDTA	11.4	Qiagen
		2020-03-14	18358	3.3	solid
		2020-03-21	19200	4.3	solid
